# Supplementary material for: Reply to: Diffusion anomaly in nanopores as a rich field for theorists and a challenge for experimentalists
Source: Nat Commun. 2024 Jul 8;15:5722. doi: 10.1038/s41467-024-49822-9 (PMC11231131; doi:10.1038/s41467-024-49822-9)
Supplement: Supplementary file 2 — source data [file 41467_2024_49822_MOESM2_ESM.xlsx]

## Sheet: Figure 1a
L=10^(-4)	0	0	L=10^(-3)	0	0	L=10^(-2)	0	2.14912e-05	L=10^(-1)	0	1.66593e-07
	1	0.000400969		1	0.000399431		1	0.000420887		1	0.000398267
	2	0.0016		2	0.0016		2	0.00162		2	0.00159
	2.23607	0.002		2.23607	0.002		2.23607	0.00201		2.23607	0.00198
	3.16228	0.004		3.16228	0.00399		3.16228	0.004		3.16228	0.00394
	4.47214	0.00799		4.47214	0.00796		4.47214	0.00797		4.47214	0.00783
	5.47723	0.01196		5.47723	0.01191		5.47723	0.01191		5.47723	0.01169
	6.32456	0.01591		6.32456	0.01585		6.32456	0.01584		6.32456	0.01553
	7.07107	0.01985		7.07107	0.01978		7.07107	0.01976		7.07107	0.01935
	7.74597	0.02378		7.74597	0.02368		7.74597	0.02366		7.74597	0.02314
	8.3666	0.02769		8.3666	0.02758		8.3666	0.02754		8.3666	0.02692
	8.94427	0.03158		8.94427	0.03145		8.94427	0.03141		8.94427	0.03068
	9.48683	0.03546		9.48683	0.03531		9.48683	0.03527		9.48683	0.03443
	10	0.03932		10	0.03916		10	0.03911		10	0.03816
	10.4881	0.04316		10.4881	0.04299		10.4881	0.04293		10.4881	0.04188
	10.9544	0.047		10.9544	0.0468		10.9544	0.04674		10.9544	0.04558
	11.4017	0.05081		11.4017	0.0506		11.4017	0.05053		11.4017	0.04927
	11.8322	0.05461		11.8322	0.05439		11.8322	0.05431		11.8322	0.05294
	12.2475	0.0584		12.2475	0.05816		12.2475	0.05807		12.2475	0.0566
	12.6491	0.06217		12.6491	0.06191		12.6491	0.06182		12.6491	0.06024
	13.0384	0.06592		13.0384	0.06565		13.0384	0.06555		13.0384	0.06387
	13.4164	0.06966		13.4164	0.06938		13.4164	0.06927		13.4164	0.06749
	13.7841	0.07339		13.7841	0.07309		13.7841	0.07297		13.7841	0.07109
	14.1421	0.0771		14.1421	0.07678		14.1421	0.07666		14.1421	0.07468
	14.4914	0.0808		14.4914	0.08046		14.4914	0.08033		14.4914	0.07825
	14.8324	0.08448		14.8324	0.08413		14.8324	0.08399		14.8324	0.08181
	15.1657	0.08815		15.1657	0.08778		15.1657	0.08764		15.1657	0.08536
	15.4919	0.0918		15.4919	0.09141		15.4919	0.09127		15.4919	0.08889
	15.8114	0.09544		15.8114	0.09503		15.8114	0.09488		15.8114	0.09241
	16.1245	0.09906		16.1245	0.09864		16.1245	0.09849		16.1245	0.09592
	16.4317	0.10267		16.4317	0.10223		16.4317	0.10207		16.4317	0.09941
	16.7332	0.10626		16.7332	0.10581		16.7332	0.10565		16.7332	0.10289
	17.0294	0.10985		17.0294	0.10938		17.0294	0.1092		17.0294	0.10635
	17.3205	0.11341		17.3205	0.11292		17.3205	0.11275		17.3205	0.10981
	17.6068	0.11696		17.6068	0.11646		17.6068	0.11628		17.6068	0.11325
	17.8885	0.1205		17.8885	0.11998		17.8885	0.11979		17.8885	0.11667
	18.1659	0.12403		18.1659	0.12349		18.1659	0.1233		18.1659	0.12008
	18.4391	0.12754		18.4391	0.12698		18.4391	0.12679		18.4391	0.12348
	18.7083	0.13103		18.7083	0.13046		18.7083	0.13026		18.7083	0.12687
	18.9737	0.13451		18.9737	0.13393		18.9737	0.13372		18.9737	0.13024
	19.2354	0.13798		19.2354	0.13738		19.2354	0.13717		19.2354	0.1336
	19.4936	0.14144		19.4936	0.14082		19.4936	0.1406		19.4936	0.13695
	19.7484	0.14488		19.7484	0.14424		19.7484	0.14402		19.7484	0.14028
	20	0.14831		20	0.14765		20	0.14743		20	0.1436
	22.5832	0.18512		22.5832	0.18427		22.5832	0.18401		22.5832	0.17929
	22.8035	0.18839		22.8035	0.18752		22.8035	0.18725		22.8035	0.18246
	23.0217	0.19164		23.0217	0.19076		23.0217	0.19049		23.0217	0.18562
	23.2379	0.19488		23.2379	0.19399		23.2379	0.19371		23.2379	0.18877
	23.4521	0.19811		23.4521	0.1972		23.4521	0.19692		23.4521	0.1919
	23.6643	0.20133		23.6643	0.20039		23.6643	0.20011		23.6643	0.19502
	23.8747	0.20453		23.8747	0.20358		23.8747	0.20329		23.8747	0.19813
	24.0832	0.20772		24.0832	0.20675		24.0832	0.20646		24.0832	0.20123
	24.2899	0.2109		24.2899	0.20991		24.2899	0.20962		24.2899	0.20431
	24.4949	0.21406		24.4949	0.21306		24.4949	0.21277		24.4949	0.20739
	24.6982	0.21722		24.6982	0.2162		24.6982	0.2159		24.6982	0.21045
	24.8998	0.22036		24.8998	0.21932		24.8998	0.21902		24.8998	0.2135
	25.0998	0.22348		25.0998	0.22243		25.0998	0.22213		25.0998	0.21654
	25.2982	0.2266		25.2982	0.22553		25.2982	0.22522		25.2982	0.21956
	25.4951	0.2297		25.4951	0.22861		25.4951	0.2283		25.4951	0.22258
	25.6905	0.23279		25.6905	0.23168		25.6905	0.23137		25.6905	0.22558
	25.8844	0.23587		25.8844	0.23475		25.8844	0.23443		25.8844	0.22857
	26.0768	0.23894		26.0768	0.23779		26.0768	0.23748		26.0768	0.23155
	26.2678	0.24199		26.2678	0.24083		26.2678	0.24051		26.2678	0.23452
	26.4575	0.24503		26.4575	0.24385		26.4575	0.24353		26.4575	0.23748
	26.6458	0.24806		26.6458	0.24687		26.6458	0.24654		26.6458	0.24042
	26.8328	0.25108		26.8328	0.24987		26.8328	0.24954		26.8328	0.24336
	27.0185	0.25408		27.0185	0.25285		27.0185	0.25253		27.0185	0.24628
	27.2029	0.25708		27.2029	0.25583		27.2029	0.2555		27.2029	0.24919
	27.3861	0.26006		27.3861	0.25879		27.3861	0.25846		27.3861	0.25209
	27.5681	0.26303		27.5681	0.26175		27.5681	0.26141		27.5681	0.25498
	27.7489	0.26599		27.7489	0.26469		27.7489	0.26435		27.7489	0.25786
	27.9285	0.26893		27.9285	0.26761		27.9285	0.26728		27.9285	0.26072
	28.1069	0.27187		28.1069	0.27053		28.1069	0.27019		28.1069	0.26358
	28.2843	0.27479		28.2843	0.27344		28.2843	0.2731		28.2843	0.26642
	28.4605	0.2777		28.4605	0.27633		28.4605	0.27599		28.4605	0.26926
	28.6356	0.2806		28.6356	0.27921		28.6356	0.27887		28.6356	0.27208
	28.8097	0.28349		28.8097	0.28208		28.8097	0.28174		28.8097	0.27489
	28.9827	0.28637		28.9827	0.28494		28.9827	0.2846		28.9827	0.27769
	29.1548	0.28923		29.1548	0.28779		29.1548	0.28745		29.1548	0.28048
	29.3258	0.29209		29.3258	0.29063		29.3258	0.29028		29.3258	0.28326
	29.4958	0.29493		29.4958	0.29345		29.4958	0.2931		29.4958	0.28603
	29.6648	0.29776		29.6648	0.29626		29.6648	0.29592		29.6648	0.28879
	29.8329	0.30058		29.8329	0.29907		29.8329	0.29872		29.8329	0.29154
	30	0.30339		30	0.30186		30	0.30151		30	0.29427
	30.1662	0.30619		30.1662	0.30464		30.1662	0.30429		30.1662	0.297
	30.3315	0.30897		30.3315	0.30741		30.3315	0.30706		30.3315	0.29971
	30.4959	0.31175		30.4959	0.31016		30.4959	0.30981		30.4959	0.30242
	30.6594	0.31451		30.6594	0.31291		30.6594	0.31256		30.6594	0.30511
	30.8221	0.31727		30.8221	0.31565		30.8221	0.31529		30.8221	0.3078
	30.9839	0.32001		30.9839	0.31837		30.9839	0.31802		30.9839	0.31047
	31.1448	0.32274		31.1448	0.32109		31.1448	0.32073		31.1448	0.31313
	31.305	0.32546		31.305	0.32379		31.305	0.32343		31.305	0.31579
	31.4643	0.32817		31.4643	0.32648		31.4643	0.32613		31.4643	0.31843
	31.6228	0.33087		31.6228	0.32916		31.6228	0.32881		31.6228	0.32106

## Sheet: Figure 1b
L=300	time	simulation	fitting	L=240	time	simulation	fitting	L=120	time	simulation	fitting
	0	0	0		0	0	0		0	0	0
	0.70711	0.00585	0.00385		0.70711	0.00541	0.00366		0.70711	0.0039	0.00291
	1	0.00913	0.0077		1	0.0086	0.00732		1	0.0066	0.00582
	1.22475	0.0117	0.01155		1.22475	0.01112	0.01097		1.22475	0.00885	0.00873
	1.41421	0.0139	0.0154		1.41421	0.01329	0.01463		1.41421	0.01082	0.01165

## Sheet: Figure 2a
	alpha	error
TON	5.8768e-09	6.60254e-10
MTW	1.4214e-09	2.94591e-10
AFI	1.0256e-09	1.80243e-10

## Sheet: Figure 2b
		time-1	error
	TON	0.0118	0.0015
	MTW	0.0019	0.0001
	AFI	0.00103	5e-05

## Sheet: Figure 2c
	alpha	error
TON	2.2995e-11	6.0254e-12
MTW	2.2469e-08	4.45912e-09
AFI	5.0748e-08	8.02429e-09

## Sheet: Figure 2d
		time-1	error
	TON	4.6e-05	3.7e-06
	MTW	0.03	0.004
	AFI	0.0507	0.004

## Sheet: Figure 3a
MTW	time	exp	fitting	error	AFI	time	exp	fitting	error
	0	5.22637e-08	8.1339e-07	3.55853e-07		0	1.28472e-07	7.71894e-07	3.75872e-07
	3	0.04444	0.05635	0.00992		3	0.07245	0.04441	0.00968
	6	0.09205	0.10647	0.01568		6	0.13794	0.08287	0.01691
	9	0.14087	0.15302	0.01966		9	0.19606	0.11819	0.023
	12	0.18277	0.19678	0.0227		12	0.27225	0.15128	0.02833
	15	0.24601	0.23812	0.02516		15	0.29501	0.18261	0.03311
	18	0.26053	0.27726	0.02721		18	0.31353	0.21247	0.03743
	21	0.29659	0.31435	0.02894		21	0.44049	0.24103	0.04136
	24	0.32123	0.34952	0.03041		24	0.43655	0.26844	0.04494
	27	0.36352	0.38287	0.03164		27	0.47521	0.29477	0.0482
	30	0.3483	0.41451	0.03267		30	0.548	0.32009	0.05117
	60	0.67608	0.65387	0.0349		60	0.72343	0.52706	0.0677
	90	0.81105	0.79516	0.02984		90	0.70044	0.66992	0.0688
	120	0.86488	0.87866	0.02308		120	0.75281	0.76891	0.0626
	150	0.78756	0.92805	0.01686		150	0.94586	0.83775	0.0536
	180	0.92929	0.95729	0.01188		180	0.91733	0.88576	0.04418
	210	0.96985	0.97462	0.00815		210	0.96017	0.91936	0.03549
	240	1.04944	0.98491	0.00549		240	1.00901	0.94293	0.02799
	270	0.9899	0.99102	0.00364		270	1.01423	0.95953	0.02177
	300	1	0.99465	0.00239		300	0.98005	0.97123	0.01676
	330	0.99592	0.99681	0.00155		330	0.98602	0.97951	0.01279
	360	0.99752	0.99809	0.001		360	0.9902	0.98538	0.0097
	390	1.11121	0.99886	0.000643043		390	1.01832	0.98955	0.00732
	420	1	0.99932	0.000410051		420	1.13986	0.99252	0.0055
	450	0.99945	0.99959	0.000260286		450	0.99663	0.99464	0.00412
	480	1.07696	0.99976	0.000164544		480	1.04505	0.99615	0.00308
	510	0.98861	0.99985	0.000103662		510	0.99834	0.99723	0.00229
	--	--	--	--		540	0.99884	0.99801	0.00171
	--	--	--	--		570	1.05648	0.99857	0.00127
	--	--	--	--		600	1.05381	0.99897	0.000938463
	--	--	--	--		630	0.9996	0.99925	0.000694998
	--	--	--	--		660	0.8758	0.99946	0.000514245
	--	--	--	--		690	0.95119	0.99961	0.000380213
	--	--	--	--		720	1.13687	0.99972	0.000280882
	--	--	--			--	--	--	--
	--	--	--			--	--	--	--
	--	--	--			--	--	--	--
	--	--	--			--	--	--	--
	--	--	--			--	--	--	--
	--	--	--			--	--	--	--
	--	--	--			--	--	--	--
	--	--	--			--	--	--	--
	--	--	--			--	--	--	--
	--	--	--			--	--	--	--
	--	--	--			--	--	--	--
	--	--	--			--	--	--	--
	--	--	--			--	--	--	--
	--	--	--			--	--	--	--
	--	--	--			--	--	--	--
	--	--	--			--	--	--	--
								--
								--
								--
								--
								--
								--
								--
								--

## Sheet: Figure 3b
MTW	time	exp	fitting	error	AFI	time	exp	fitting	error
	0	0	8.49934e-06	1.15007e-05		0	0	1.95657e-06	2.43365e-06
	10	0.02405	0.03711	0.01375		10	0.0401	0.05446	0.01262
	20	0.04544	0.067	0.02079		20	0.08458	0.10099	0.01723
	30	0.07218	0.09364	0.02522		30	0.13913	0.1434	0.01879
	40	0.08833	0.11814	0.02812		40	0.16393	0.18281	0.01875
	50	0.10784	0.14107	0.02997		50	0.19979	0.21981	0.01783
	60	0.12763	0.16275	0.03107		60	0.25089	0.25475	0.01641
	70	0.15696	0.18341	0.03162		70	0.28892	0.28788	0.01475
	80	0.15701	0.2032	0.03173		80	0.28555	0.31939	0.01299
	90	0.18437	0.22223	0.03152		90	0.32844	0.34941	0.01122
	100	0.2019	0.24059	0.03104		100	0.35723	0.37804	0.00949
	150	0.287	0.32424	0.02647		150	0.57021	0.50301	0.00217
	200	0.36259	0.39724	0.02066		200	0.6172	0.60273	0.00277
	250	0.36372	0.46184	0.01508		250	0.77586	0.6824	0.00583
	300	0.50771	0.51932	0.01021		300	0.7627	0.74608	0.00756
	350	0.57676	0.57058	0.0061		350	0.75888	0.79698	0.00836
	400	0.64952	0.61634	0.00272		400	0.67855	0.83766	0.00853
	450	0.70999	0.6572	2.67286e-05		450	0.89272	0.87018	0.0083
	500	0.67461	0.6937	0.00222		500	0.88859	0.89618	0.00782
	550	0.7129	0.72631	0.00395		550	0.90885	0.91697	0.0072
	600	0.63802	0.75544	0.00529		600	0.92812	0.93359	0.00651
	650	0.76751	0.78146	0.0063		650	0.94083	0.94688	0.00581
	700	0.86939	0.80471	0.00703		700	0.95362	0.95751	0.00513
	750	0.81314	0.82548	0.00753		750	0.96274	0.96601	0.00449
	800	0.91387	0.84404	0.00785		800	1	0.97281	0.0039
	850	0.8515	0.86062	0.00802		850	1.0881	0.97824	0.00336
	900	0.89784	0.87543	0.00806		900	1	0.98259	0.00289
	950	0.88132	0.88867	0.008		950	0.98449	0.98607	0.00247
	1000	0.83942	0.9005	0.00786		1000	0.98754	0.98885	0.0021
	1050	0.90515	0.91107	0.00767		--	--	--	--
	1100	0.9152	0.92051	0.00742		--	--	--	--
	1150	0.98963	0.92895	0.00714		--	--	--	--
	1200	0.93223	0.93649	0.00684		--	--	--	--
	1250	0.93941	0.94323	0.00652		--	--	--	--
	1300	1.09528	0.94926	0.00619		--	--	--	--
	1350	0.97621	0.95464	0.00585		--	--	--	--
	1400	0.95671	0.95945	0.00552		--	--	--	--
	1450	0.9613	0.96375	0.0052		--	--	--	--
	1500	0.9654	0.96759	0.00487				--	--
	1550	1.02139	0.97103	0.00456				--	--
	1600	1.12093	0.9741	0.00426				--	--
	1650	0.97279	0.97684	0.00398				--	--
	1700	1.06255	0.97929	0.0037				--	--
	1750	0.98025	0.98149	0.00344				--	--
	1800	1.13106	0.98345	0.00319				--	--
	1850	1.06102	0.9852	0.00296				--	--
	1900	0.98589	0.98677	0.00274				--	--
	1950	0.85441	0.98817	0.00253				--	--
	2000	0.91331	0.98942	0.00234				--	--
	2050	1.02837	0.99054	0.00216				--	--
	2100	1.06029	0.99154	0.00199				--	--
	2150	1.1502	0.99243	0.00183				--	--
	2200	0.89612	0.99323	0.00169				--	--
	2250	0.99356	0.99395	0.00155				--	--
	2300	0.89019	0.99459	0.00142				--	--
	2350	1.09146	0.99516	0.00131				--	--
	2400	0.9571	0.99567	0.0012				--	--
	2450	0.99589	0.99613	0.0011				--	--
	2500	1.02893	0.99654	0.00101				--	--

## Sheet: Figure 3c
		alpha	error
MTW	C4	8.375e-12	5.83363e-12
AFI	C4	4.55e-11	3.9598e-11
MTW	C12	1.6585e-10	1.14763e-10
AFI	C12	8.47e-11	1e-11

## Sheet: Figure 3d
		alpha	error
MTW	C4	3.0503e-07	1.69706e-07
AFI	C4	5.2484e-07	1.90919e-07
MTW	C12	1.7021e-06	2.12132e-07
AFI	C12	1.58773e-06	3.9751e-07

[truncated: 2 more sheets: Supplymentary Figure3b-c, Supplymentary Figure1]
